# Supplementary material for: Computational Evaluation of N-Based Transannular Interactions in Some Model Fused Medium-Sized Heterocyclic Systems and Implications for Drug Design
Source: Molecules. 2023 Feb 8;28(4):1631. doi: 10.3390/molecules28041631 (PMC9961457; doi:10.3390/molecules28041631)
Supplement: Supplementary file 1 [file molecules-28-01631-s001.zip]

Archive with 1 entries (1 files):
- molecules-2092984-supplementary.pdf
